# Supplementary material for: Efficacy of Liraglutide in Non-Diabetic Obese Adults: A Systematic Review and Meta-Analysis of Randomized Controlled Trials
Source: J Clin Med. 2022 May 25;11(11):2998. doi: 10.3390/jcm11112998 (PMC9181568; doi:10.3390/jcm11112998)
Supplement: Supplementary file 1 [file jcm-11-02998-s001.zip]

Archive with 1 entries (1 files):
- jcm-1673674-supplementary.pdf
